# Supplementary material for: Catalysis of non-canonical protein ubiquitylation by the ARIH1 ubiquitin ligase
Source: Biochem J. 2023 Nov 17;480(22):1817–31. doi: 10.1042/BCJ20230373 (PMC10657180; doi:10.1042/BCJ20230373)
Supplement: Supplementary Material [file BCJ-480-1817-s2.pdf]

## Sheet: Lys only & KR Ser 387 cycE
	Lys only cycE			KR Ser 387 cycE				Lys only cycE			KR Ser 387 cycE				Lys only cycE			KR Ser 387 cycE				Lys only cycE			KR Ser 387 cycE				Lys only cycE			KR Ser 387 cycE				Lys only cycE			KR Ser 387 cycE				Lys only cycE			KR Ser 387 cycE
	WT ARIH1							W319A/L320A							K321A/K322A							W323A/I324A							K325A/K326A							C327A/D328A							D329A/D330A
	2.79438e+07	4.29949e+07	3.13506e+07	1.39981e+07	1.38667e+07	1.36273e+07		1.95504e+07	2.29699e+07	2.07938e+07	6.86436e+06	5.07813e+06	4.62694e+06		1.90561e+07	2.61062e+07	2.14835e+07	1.10615e+07	1.11564e+07	1.14556e+07		1.94269e+07	2.24678e+07	1.97944e+07	6.63397e+06	9.51741e+06	1.02739e+07		2.10826e+07	2.33688e+07	2.2845e+07	1.04056e+07	8.94701e+06	8213917		1.49376e+07	1.72793e+07	1.29392e+07	6.5857e+06	9.42176e+06	9.75924e+06		1.11244e+07	1.59231e+07	1.99535e+07	7.39394e+06	7.68815e+06	6.85685e+06
	9.43786e+06	1.02095e+07	8.13293e+06	2.74677e+07	2.33321e+07	2.20637e+07		6.66356e+06	1.10278e+07	1.17935e+07	2.42056e+07	2.75106e+07	2.4425e+07		4.34601e+06	5.75631e+06	5.18425e+06	2.05956e+07	2.26297e+07	2.12044e+07		5.98436e+06	5.53163e+06	5.19695e+06	1.75052e+07	2.2557e+07	2.43919e+07		9.24639e+06	8.75794e+06	8.40295e+06	2.40764e+07	2.2943e+07	2.01521e+07		9.83563e+06	1.03157e+07	7.93191e+06	1.89704e+07	2.69217e+07	2.25846e+07		6.81666e+06	1.10574e+07	1.38843e+07	2.17505e+07	2.45266e+07	1.95526e+07
	0.747527	0.808108	0.794017	0.337582	0.372772	0.381814		0.745801	0.675632	0.638096	0.220932	0.155825	0.159264		0.81429	0.819339	0.805599	0.349417	0.330208	0.350753		0.7645	0.802438	0.79205	0.274822	0.296729	0.29637		0.69513	0.727394	0.731088	0.301769	0.280558	0.289569		0.602974	0.626176	0.619958	0.257696	0.259243	0.301734		0.620052	0.590171	0.589681	0.2537	0.238653	0.259636
Average	0.783217			0.364056				0.686509			0.178674				0.813076			0.343459				0.786329			0.289307				0.717871			0.290632				0.616369			0.272891				0.599968			0.250663
Product ratio to WT	1			1				0.876525			0.490786				1.03812			0.943424				1.00397			0.794678				0.916566			0.798317				0.786971			0.749584				0.76603			0.688528
Fold defect	1			1				1.14087			2.03755				0.963277			1.05997				0.996043			1.25837				1.09103			1.25263				1.27069			1.33407				1.30543			1.45237
Lys 377 fold defect	1							1.14087							0.963277							0.996043							1.09103							1.27069							1.30543
Ser 387 fold defect	1							2.03755							1.05997							1.25837							1.25263							1.33407							1.45237
[truncated: 174 more columns]

## Sheet: KR Lys 387 cycE
	KR Lys 387 cycE				KR Lys 387 cycE				KR Lys 387 cycE				KR Lys 387 cycE				KR Lys 387 cycE				KR Lys 387 cycE				KR Lys 387 cycE				KR Lys 387 cycE				KR Lys 387 cycE				KR Lys 387 cycE				KR Lys 387 cycE				KR Lys 387 cycE				KR Lys 387 cycE
	WT ARIH1				W319A/L320A				K321A/K322A				W323A/I324A				K325A/K326A				C327A/D328A				D329A/D330A				S331A/E332A				T333A/S334A				N335A/W336A				N340A/T341A				K342A/E343A				P345A/K346A
	4.60653e+06	4.62721e+06	3.66702e+06		1.34694e+06	1.43816e+06	1.2486e+06		1.53126e+06	1.62437e+06	1.33598e+06		1.49698e+06	1.39828e+06	1.35533e+06		1.44311e+06	1.30831e+06	1.22218e+06		1.90584e+06	2.04419e+06	1.92523e+06		1.64406e+06	1.66697e+06	1.6006e+06		2.01294e+06	2.29682e+06	2.04018e+06		1.5703e+06	1.51014e+06	1.24412e+06		2.79699e+06	3.34691e+06	3.0093e+06		322204	356224	361844		1.40855e+06	1.48743e+06	1.35824e+06		4.2364e+06
	2.66955e+06	3.75585e+06	3.62532e+06		2.28018e+06	2.59994e+06	2.40221e+06		2.43917e+06	2.65181e+06	2.29777e+06		2.30097e+06	2.38799e+06	2.0359e+06		2.10009e+06	1.86861e+06	1.75758e+06		1.51732e+06	1.8193e+06	1.73696e+06		2.01899e+06	1.9782e+06	2.06239e+06		1.34276e+06	1.61389e+06	1.51147e+06		2.15455e+06	2.18456e+06	1.5635e+06		4.81184e+06	5.64432e+06	5.26051e+06		7.94586e+06	8.28647e+06	7.7073e+06		6.03166e+06	6.74557e+06	5.89419e+06		4.12285e+06
	0.633106	0.551971	0.502859		0.371352	0.356148	0.342006		0.385667	0.379864	0.367659		0.394156	0.369304	0.399658		0.407291	0.411817	0.410162		0.556749	0.529104	0.525704		0.448823	0.457309	0.436965		0.599858	0.587315	0.574431		0.421575	0.408731	0.443121		0.367597	0.372241	0.36389		0.0389697	0.0412167	0.0448429		0.189316	0.180667	0.187281		0.506792
Average	0.562646				0.356502				0.37773				0.387706				0.409756				0.537186				0.447699				0.587201				0.424476				0.36791				0.0416764				0.185754				0.493612
Product ratio to WT	1				0.633617				0.671346				0.689076				0.728267				0.95475				0.795703				1.04364				0.754428				0.653892				0.0740723				0.330145				0.877306
Fold defect	1				1.57824				1.48954				1.45122				1.37312				1.04739				1.25675				0.958182				1.32551				1.5293				13.5003				3.02898				1.13985
Lys 387 fold defect	1				1.57824				1.48954				1.45122				1.37312				1.04739				1.25675				0.958182				1.32551				1.5293				13.5003				3.02898				1.13985
[truncated: 71 more columns]
